# Supplementary material for: Plasma profile of microRNA after supplementation with high doses of vitamin D3 for 12 months
Source: BMC Res Notes. 2012 May 17;5:245. doi: 10.1186/1756-0500-5-245 (PMC3414768; doi:10.1186/1756-0500-5-245)
Supplement: Additional file 1 — Table S1. A sheet containing the efficiency corrected Cps of the reference miRNAs. [file 1756-0500-5-245-S1.xlsx]

## Sheet: Efficiency
miRNA	Efficiency
miR-423-5p	1.91754
let-7f	1.86641
let-7a	1.92644
miR-151-5p	1.91966
miR-103	1.95891
miR-19a	1.92436
miR-320a	1.98215
miR-22	1.87426
miR-221	1.95716
miR-30a	1.93885
miR-26a	1.88027
miR-28-5p	1.94298
miR-532-3p	1.94957
miR-548b-3p	1.93837
miR-766	1.92298
miR-191	1.9072
miR-99b	1.95873

## Sheet: Efficiency_corr_Cp
Plasma sample nr	miR-423-5p	miR-103	miR-320a	miR-30a	miR-191		normalizer
NTC_RT							All 5
353_12 mnd	25.4589	27.6077	27.6872	32.1997	28.9868		28.3881
353_Baseline	25.2016	26.9383	27.4108	31.7317	28.3348		27.9234
354_12 mnd	24.8156	27.0644	27.2924	31.0726	28.9402		27.837
354_Baseline	24.8719	27.7532	26.71	31.235	28.8285		27.8797
356_12 mnd	25.4187	27.8502	27.8155	32.4385	28.8378		28.4721
356_Baseline	25.3463	26.3951	26.5817	31.6648	27.3288		27.4633
357_12 mnd	25.4991	27.1614	27.2726	32.5436	28.0181		28.099
357_Baseline	26.6973	27.6174	28.4078	31.9227	28.074		28.5438
360_12 mnd	23.3601	26.8607	24.6865	30.2225	28.4		26.706
360_Baseline	23.5048	26.8316	24.4003	30.1269	27.8877		26.5503
367_12 mnd	24.4939	25.5318	26.2165	31.2541	26.9004		26.8793
367_Baseline	24.1562	25.5512	26.71	31.426	27.422		27.0531
369_12 mnd	24.7432	26.1526	26.8482	31.2159	27.096		27.2112
369_Baseline	23.7461	25.7161	25.9105	31.8463	26.2111		26.686
371_12 mnd	24.9442	26.1817	27.1345	31.7412	27.422		27.4847
371_Baseline	24.4055	26.4824	26.6409	31.4165	27.4033		27.2697
374_12 mnd	25.5393	26.9383	27.2726	32.6009	27.9901		28.0683
374_Baseline	24.8638	26.9577	27.2035	32.3526	27.9715		27.8698
375_12 mnd	24.896	26.8898	27.3023	31.4356	28.1392		27.7326
375_Baseline	24.6789	26.8607	26.562	30.6332	28.3441		27.4158
376_12 mnd	26.1022	26.948	28.0919	32.2666	27.422		28.1661
376_Baseline	24.3492	25.8907	26.8581	31.6171	26.8072		27.1044
377_12 mnd	25.6117	27.6077	28.1215	32.0851	28.726		28.4304
377_Baseline	25.9494	28.5486	28.4867	33.4892	30.0859		29.312
378_12 mnd	24.7271	26.2593	26.8778	31.1586	27.4872		27.302
378_Baseline	24.0677	25.3959	25.871	31.235	26.9283		26.6996
379_12 mnd	25.3383	27.1614	27.7563	32.0087	28.3534		28.1236
379_Baseline	24.5261	26.5018	26.6014	32.5531	27.5617		27.5488
380_12 mnd	24.8638	26.1623	27.1838	31.6648	27.6176		27.4985
380_Baseline	23.8587	25.1922	26.404	31.2159	26.5464		26.6434
384_12 mnd	24.8719	27.1226	27.628	31.8176	28.5677		28.0016
384_Baseline	24.2446	25.9586	26.7298	31.3974	27.0308		27.0722
386_12 mnd	24.904	26.1914	26.9963	31.789	27.1425		27.4046
386_Baseline	25.9253	27.9375	28.1807	32.983	29.0334		28.812
388_12 mnd	25.0247	26.172	27.4108	31.7508	27.6083		27.5933
388_Baseline	24.8477	26.3563	27.5786	31.7794	28.0274		27.7179
390_12 mnd	24.6306	26.6473	27.3713	32.1042	27.5803		27.6668
390_Baseline	25.0649	27.0547	27.3615	31.7699	27.6641		27.783
392_12 mnd	26.1665	27.6659	27.9044	32.4385	28.7912		28.5933
392_Baseline	25.1453	26.0944	26.9765	31.3592	27.6083		27.4367
393_12 mnd	25.7001	27.3652	27.8748	32.066	28.5211		28.3054
393_Baseline	25.4267	27.2875	27.9932	33.0212	28.9775		28.5412
394_12 mnd	25.5071	28.1121	27.8649	31.7699	28.8564		28.4221
394_Baseline	24.9603	26.8995	27.5786	32.0755	28.1112		27.9251
395_12 mnd	24.7432	25.7258	26.71	31.34	27.3102		27.1658
395_Baseline	24.6145	26.3272	27.2035	31.2159	27.6828		27.4088
396_12 mnd	24.896	27.0644	27.3121	31.4547	28.5304		27.8515
396_Baseline	25.0247	26.7152	27.3615	32.0755	28.4745		27.9303
402_12 mnd	25.0568	26.7734	27.6477	32.1042	26.9935		27.7151
402_Baseline	25.3704	27.0644	27.3713	31.9991	27.6735		27.8958
411_12 mnd	26.3676	28.4031	27.7662	34.0433	28.4745		29.0109
411_Baseline	25.9172	27.792	27.7958	32.2093	28.8937		28.5216
412_12 mnd	25.7484	27.3069	27.9044	32.257	28.4093		28.3252
412_Baseline	25.4428	28.0539	27.8353	32.1138	30.0766		28.7045
413_12 mnd	24.9121	27.045	27.3319	31.8176	28.251		27.8715
413_Baseline	24.6145	26.2011	27.1443	31.1586	27.4313		27.31
414_12 mnd	25.089	26.5309	27.4207	31.6744	27.5989		27.6628
414_Baseline	25.0247	26.7055	27.4997	31.7317	27.8225		27.7568
416_12 mnd	25.7484	28.0539	28.2893	32.0373	28.9589		28.6176
416_Baseline	25.3222	27.4234	27.8945	31.7699	28.1951		28.121
417_12 mnd	25.475	27.5689	27.9636	32.4863	27.9436		28.2875
417_Baseline	25.3141	27.0644	27.6477	32.7442	27.7293		28.1
419_12 mnd	25.3061	27.1711	27.4306	32.0373	28.046		27.9982
419_Baseline	25.3785	27.0353	27.401	31.6744	27.9995		27.8977
424_12 mnd	24.502	27.1517	27.1937	32.5818	28.3814		27.9621
424_Baseline	25.282	27.9569	27.6477	32.4099	28.6142		28.3821
429_12 mnd	25.6197	27.7241	27.7366	31.1777	29.0893		28.2695
429_Baseline	25.4911	27.7338	27.776	32.2475	29.0241		28.4545
431_12 mnd	26.4962	28.5583	28.3979	32.5818	29.3966		29.0862
431_Baseline	25.3141	27.2099	27.6181	32.7728	28.2137		28.2257
432_12 mnd	25.1212	27.0644	27.6675	31.5884	28.4466		27.9776
432_Baseline	27.4773	30.0134	28.3979	34.263	29.704		29.9711
433_12 mnd	25.4106	26.7928	27.5095	32.2379	28.6329		28.1168
433_Baseline	25.8851	28.1412	28.2893	32.5054	29.0054		28.7653
435_12 mnd	25.2096	26.7249	27.5885	32.0373	28.1671		27.9455
435_Baseline	24.4618	26.2205	26.8087	31.5502	28.0367		27.4156
437_12 mnd	25.2096	27.2099	27.5392	31.426	28.223		27.9215
437_Baseline	25.2739	26.8704	27.5688	32.6105	28.1858		28.1019
438_12 mnd	24.9764	26.6182	27.1641	31.4451	27.422		27.5252
438_Baseline	24.9201	26.7734	27.3516	31.6839	27.5803		27.6619
439_12 mnd	24.8397	27.0159	27.5786	31.9418	27.6548		27.8062
439_Baseline	25.5152	27.8696	27.7464	32.5531	28.6608		28.469
440_12 mnd	25.0327	27.2778	27.4503	31.4165	28.2416		27.8838
440_Baseline	25.3865	26.9965	27.6773	31.6553	28.3441		28.012
441_12 mnd	25.8368	27.9666	27.6971	32.2475	28.7074		28.4911
441_Baseline	25.0166	26.8413	27.1739	31.3974	27.9901		27.6839
442_12 mnd	24.9684	27.4525	27.6576	32.3239	28.6049		28.2014
442_Baseline	25.0086	27.2002	27.5095	32.1424	28.0274		27.9776
444_12 mnd	25.3061	27.3652	28.1413	31.9896	28.5677		28.2739
444_Baseline	25.5071	26.7831	27.8748	32.1902	28.875		28.246
445_12 mnd	25.8047	28.8202	27.9735	32.7728	29.732		29.0206
445_Baseline	25.4187	27.6368	27.9241	32.3812	28.6794		28.408
450_12 mnd	25.2096	27.3749	27.7267	31.9514	28.1671		28.0859
450_Baseline	25.0649	27.2778	27.2332	30.9675	28.4372		27.7961
453_12 mnd	24.3894	26.4048	26.9963	33.174	26.9097		27.5748
453_Baseline	24.1642	26.4727	26.3251	32.7155	28.0926		27.554
455_12 mnd	24.9764	26.948	27.7267	32.429	27.8691		27.9898
455_Baseline	25.6358	27.3555	27.9735	32.429	28.0367		28.2861
461_12 mnd	24.9844	27.142	27.095	31.7508	27.9808		27.7906
461_Baseline	24.6145	26.3369	26.8383	31.1968	27.0308		27.2035
462_12 mnd	24.6869	26.4533	26.5323	31.1681	27.897		27.3475
462_Baseline	24.4618	26.1235	26.5422	30.4708	27.2543		26.9705
463_12 mnd	25.3946	27.3458	27.9537	32.3143	29.1917		28.44
463_Baseline	25.5956	28.0151	27.9833	32.4958	28.7167		28.5613
466_12 mnd	25.6358	27.2099	27.9833	31.6266	28.549		28.2009
466_Baseline	25.1372	27.3264	27.7958	31.5884	28.7167		28.1129
468_12 mnd	24.8477	27.4137	27.628	31.2827	28.8937		28.0132
468_Baseline	24.51	26.7734	27.3911	31.4165	28.0274		27.6237
471_12 mnd	25.861	27.7823	27.8254	31.4738	28.4559		28.2797
471_Baseline	25.097	26.7346	27.3615	32.1233	27.6921		27.8017
472_12 mnd	24.9362	26.8898	27.3121	31.9418	27.8504		27.7861
472_Baseline	25.676	27.7435	28.2301	32.5818	28.9402		28.6343
473_12 mnd	25.2016	27.4719	27.7267	31.1204	28.6887		28.0418
473_Baseline	25.1212	27.3264	27.5194	31.4642	28.0647		27.8992
477_12 mnd	24.6145	26.3563	26.4929	32.0182	27.6735		27.4311
477_Baseline	25.1935	27.598	27.628	32.0182	28.4186		28.1713
478_12 mnd	25.282	28.2382	27.8945	32.4672	29.0241		28.5812
478_Baseline	25.5876	27.695	27.776	32.0469	28.2137		28.2638
479_12 mnd	25.0407	28.2382	28.1511	31.6839	29.0613		28.4351
479_Baseline	25.1614	27.6174	27.6773	31.149	28.3814		27.9973
480_12 mnd	24.7352	27.404	27.1345	31.5502	27.9622		27.7572
480_Baseline	24.904	27.1226	27.549	32.7155	28.4093		28.1401
485_12 mnd	25.5313	27.7823	27.7168	31.8463	28.8937		28.3541
485_Baseline	24.2688	25.8131	26.7199	31.8081	26.8072		27.0834
487_12 mnd	25.2981	26.8219	27.5293	31.5502	27.8225		27.8044
487_Baseline	23.9632	25.0079	26.3053	32.1902	26.2204		26.7374
501_12 mnd	25.4589	27.8308	27.8451	32.3239	28.5956		28.4109
501_Baseline	25.7082	28.18	27.9438	32.3717	29.3501		28.7107
504_12 mnd	25.5071	28.4516	27.6675	32.4003	29.1452		28.6343
504_Baseline	24.5904	26.3757	26.9074	31.3783	27.6828		27.3869
506_12 mnd	24.7915	26.1429	26.7298	31.1968	27.5524		27.2826
506_Baseline	25.3624	27.3749	27.707	31.512	28.4652		28.0843
507_12 mnd	24.0838	25.3668	26.2954	30.2702	26.2483		26.4529
507_Baseline	24.7271	26.1623	26.9765	31.1395	27.6269		27.3265
508_12 mnd	26.263	29.3441	29.1876	33.2218	29.9648		29.5962
508_Baseline	25.1614	27.6659	27.7267	32.6009	28.7167		28.3743
509_12 mnd	25.2981	28.083	27.8649	31.9991	28.8098		28.411
509_Baseline	24.9362	27.0935	27.7464	32.8875	28.4652		28.2258
514_12 mnd	24.6065	26.657	26.8976	30.786	28.1578		27.421
514_Baseline	25.3302	27.7726	27.6971	31.4833	29.0147		28.2596
516_12 mnd	25.0166	28.4031	28.1018	32.534	29.5364		28.7184
516_Baseline	25.089	27.3361	27.628	31.5693	28.3907		28.0026
518_12 mnd	25.7886	27.7144	27.8451	32.1424	29.052		28.5085
518_Baseline	24.4055	25.784	26.9469	31.4069	26.9376		27.0962
521_12 mnd	24.9925	27.3458	27.401	31.1777	28.0926		27.8019
521_Baseline	24.6467	26.5018	27.1443	31.6457	27.8318		27.5541
522_12 mnd	24.51	26.3466	26.5718	31.1108	27.9063		27.2891
522_Baseline	24.4859	26.3272	26.6705	31.1012	27.8597		27.2889
524_12 mnd	25.282	26.8316	27.6971	32.0278	27.3288		27.8335
524_Baseline	24.1401	25.5318	26.5422	32.343	27.068		27.125
525_12 mnd	24.711	25.9489	27.2332	32.4767	27.4033		27.5546
525_Baseline	25.3463	27.3361	27.6971	32.9639	28.6235		28.3934
527_12 mnd	23.4727	24.7848	25.4762	31.4165	26.6302		26.3561
527_Baseline	24.7271	26.075	26.789	32.2284	27.3381		27.4315
Megaplex_QC	19.9104	20.3129	19.5439	24.071	21.0043		20.9685
Megaplex_QC	20.0873	20.5069	19.8894	24.5963	21.116		21.2392

## Sheet: Norm_dCp_formulas
	miR-423-5p	miR-103	miR-320a	miR-30a	miR-191
NTC_RT
357_12 mnd	2.59988	0.937532	0.826331	-4.44462	0.0808807
NTC_RT
413_Baseline	2.69541	1.10887	0.165636	-3.8486	-0.121318
Megaplex_QC	1.05812	0.655602	1.42457	-3.10251	-0.0357754
354_12 mnd	3.02146	0.772608	0.544661	-3.23555	-1.10319
Megaplex_QC	1.15191	0.732297	1.3498	-3.35716	0.123156
522_Baseline	2.80304	0.961724	0.61839	-3.81233	-0.570824
444_12 mnd	2.96785	0.908797	0.132689	-3.71563	-0.2937
440_12 mnd	2.8511	0.605945	0.433478	-3.53267	-0.357849
374_12 mnd	2.52896	1.12994	0.795624	-4.53264	0.0781169
402_Baseline	2.52533	0.831325	0.524412	-4.10337	0.222306
468_Baseline	3.11367	0.850257	0.232588	-3.79278	-0.403729
395_12 mnd	2.42264	1.44008	0.45583	-4.1742	-0.144344
377_Baseline	3.36257	0.763369	0.82525	-4.17726	-0.773934
367_Baseline	2.89688	1.50191	0.343053	-4.37295	-0.368895
388_Baseline	2.87016	1.36161	0.139272	-4.06153	-0.309503
455_Baseline	2.65028	0.930629	0.312621	-4.14289	0.249359
487_Baseline	2.7742	1.72947	0.432084	-5.45277	0.517012
417_12 mnd	2.81249	0.718594	0.323868	-4.19883	0.34388
514_12 mnd	2.81448	0.763969	0.523427	-3.36505	-0.736827
478_Baseline	2.67628	0.568862	0.487785	-3.78306	0.0501335
395_Baseline	2.79424	1.08159	0.205239	-3.80708	-0.273983
524_12 mnd	2.55148	1.00183	0.136377	-4.19433	0.50464
371_12 mnd	2.54047	1.30303	0.350262	-4.25651	0.0627524
376_12 mnd	2.06394	1.21811	0.0742295	-4.10045	0.744174
485_Baseline	2.81463	1.27033	0.363519	-4.72469	0.2762
402_12 mnd	2.65831	0.941713	0.0674063	-4.38907	0.721639
521_Baseline	2.90736	1.05226	0.409747	-4.09164	-0.277731
357_Baseline	1.84656	0.926452	0.136049	-3.3789	0.469837
388_12 mnd	2.56865	1.42131	0.182471	-4.15748	-0.0149513
396_Baseline	2.90563	1.21506	0.568803	-4.14527	-0.544223
524_Baseline	2.98491	1.59326	0.582805	-5.21799	0.0570072
392_12 mnd	2.42677	0.927428	0.688932	-3.84523	-0.197902
501_12 mnd	2.95197	0.580083	0.565719	-3.91304	-0.184733
463_Baseline	2.96571	0.546218	0.577975	-3.93453	-0.155377
473_Baseline	2.77801	0.57281	0.379751	-3.56506	-0.165506
375_12 mnd	2.83657	0.842738	0.43031	-3.703	-0.406617
394_12 mnd	2.91494	0.309987	0.557197	-3.34781	-0.434321
521_12 mnd	2.8094	0.456144	0.400934	-3.37577	-0.290714
417_Baseline	2.78582	1.03553	0.45224	-4.64422	0.370625
462_Baseline	2.50875	0.84703	0.428303	-3.5003	-0.283786
377_12 mnd	2.81872	0.822726	0.308872	-3.65471	-0.295606
419_Baseline	2.51925	0.862385	0.496759	-3.77665	-0.101744
450_12 mnd	2.87632	0.711077	0.359237	-3.86544	-0.0811951
442_12 mnd	3.23308	0.748989	0.543848	-4.12245	-0.403462
429_12 mnd	2.64974	0.545384	0.532892	-2.90821	-0.819808
433_12 mnd	2.70612	1.32394	0.607219	-4.12118	-0.516095
480_Baseline	3.23607	1.01747	0.591085	-4.57543	-0.269197
472_12 mnd	2.84988	0.896254	0.473956	-4.15574	-0.0643502
501_Baseline	3.00258	0.530753	0.766901	-3.66091	-0.639321
504_Baseline	2.79649	1.01122	0.479487	-3.99134	-0.295855
390_12 mnd	3.03613	1.01945	0.295413	-4.43744	0.0864515
384_Baseline	2.82757	1.11364	0.342462	-4.32514	0.041465
416_Baseline	2.79881	0.697643	0.226504	-3.64889	-0.0740709
432_12 mnd	2.85645	0.913167	0.310134	-3.61079	-0.468958
473_12 mnd	2.84028	0.569983	0.315148	-3.07851	-0.646898
509_Baseline	3.28956	1.13223	0.479332	-4.6617	-0.239424
445_12 mnd	3.21597	0.200403	1.04717	-3.75221	-0.711333
376_Baseline	2.75525	1.21376	0.246363	-4.51262	0.297234
507_12 mnd	2.36911	1.08609	0.157487	-3.81729	0.204601
525_12 mnd	2.84359	1.60575	0.32147	-4.9221	0.151295
380_Baseline	2.78478	1.4512	0.239414	-4.57243	0.0970404
444_Baseline	2.73891	1.46292	0.37129	-3.94413	-0.628987
478_12 mnd	3.2992	0.342984	0.686688	-3.886	-0.442879
424_12 mnd	3.46014	0.810369	0.768433	-4.61969	-0.419249
438_12 mnd	2.54875	0.906941	0.361088	-3.91996	0.10319
360_12 mnd	3.34586	-0.154764	2.01943	-3.5165	-1.69403
455_12 mnd	3.01342	1.0418	0.26314	-4.43914	0.120772
504_12 mnd	3.1272	0.182726	0.966867	-3.76598	-0.510814
429_Baseline	2.96343	0.720712	0.678437	-3.793	-0.569578
471_Baseline	2.70468	1.06708	0.440225	-4.32161	0.109619
371_Baseline	2.86425	0.787313	0.628799	-4.14674	-0.133615
461_12 mnd	2.80617	0.648575	0.695645	-3.96017	-0.190219
439_12 mnd	2.96648	0.79025	0.227551	-4.13564	0.151358
479_12 mnd	3.39432	0.196863	0.28393	-3.24886	-0.626258
466_12 mnd	2.56514	0.990996	0.21761	-3.42567	-0.348081
431_Baseline	2.9116	1.0158	0.607633	-4.54709	0.0120512
379_Baseline	3.02274	1.04703	0.947396	-5.00431	-0.012848
516_12 mnd	3.70177	0.315274	0.616603	-3.81566	-0.81798
445_Baseline	2.98936	0.771271	0.483932	-3.97317	-0.271386
527_Baseline	2.70439	1.35654	0.642541	-4.79686	0.0933881
514_Baseline	2.92936	0.487017	0.56251	-3.22374	-0.755156
386_12 mnd	2.50061	1.21325	0.408377	-4.38435	0.262114
442_Baseline	2.96906	0.777391	0.468097	-4.16478	-0.0497723
356_Baseline	2.11704	1.06825	0.881652	-4.20147	0.13453
354_Baseline	3.00783	0.126525	1.16968	-3.35528	-0.948759
396_12 mnd	2.95553	0.787087	0.539398	-3.60315	-0.678868
508_Baseline	3.21294	0.708434	0.647609	-4.22661	-0.34238
518_Baseline	2.6907	1.31221	0.149263	-4.31074	0.158566
508_12 mnd	3.33323	0.252192	0.408698	-3.62554	-0.368579
479_Baseline	2.83593	0.37992	0.319946	-3.15172	-0.384073
522_12 mnd	2.7791	0.942512	0.717285	-3.82169	-0.617208
424_Baseline	3.10016	0.425252	0.734409	-4.02773	-0.232086
392_Baseline	2.29144	1.34233	0.460195	-3.92243	-0.171536
527_12 mnd	2.8834	1.57126	0.879891	-5.06039	-0.274156
375_Baseline	2.73689	0.555046	0.853817	-3.21743	-0.928329
393_Baseline	3.11451	1.25368	0.54803	-4.47996	-0.436258
487_12 mnd	2.50633	0.982465	0.275109	-3.7458	-0.0180993
435_Baseline	2.95382	1.19509	0.606856	-4.13461	-0.621145
378_12 mnd	2.57487	1.0427	0.424176	-3.85657	-0.185173
394_Baseline	2.96473	1.02553	0.346422	-4.15049	-0.186184
506_12 mnd	2.49119	1.13976	0.552891	-3.91412	-0.26972
518_12 mnd	2.71992	0.794132	0.663362	-3.63391	-0.543503
462_12 mnd	2.66062	0.894232	0.815193	-3.82057	-0.549468
379_12 mnd	2.78535	0.962182	0.367318	-3.88506	-0.229793
374_Baseline	3.00601	0.912106	0.666289	-4.48272	-0.101683
441_Baseline	2.66726	0.842552	0.509941	-3.71348	-0.306273
507_Baseline	2.59933	1.16417	0.349932	-3.813	-0.300428
516_Baseline	2.91361	0.666548	0.374612	-3.5667	-0.388076
463_12 mnd	3.04546	1.09427	0.486302	-3.87433	-0.751703
386_Baseline	2.88669	0.874492	0.631232	-4.17101	-0.221401
384_12 mnd	3.12969	0.878919	0.373572	-3.81609	-0.566092
472_Baseline	2.95832	0.890849	0.404225	-3.94748	-0.305909
413_12 mnd	2.95944	0.826481	0.53965	-3.94613	-0.37944
466_Baseline	2.97566	0.78654	0.317103	-3.47551	-0.603792
480_12 mnd	3.02203	0.35324	0.622741	-3.793	-0.205012
439_Baseline	2.95385	0.599448	0.722593	-4.08412	-0.191768
453_Baseline	3.38979	1.08132	1.22897	-5.1615	-0.538582
468_12 mnd	3.16541	0.599501	0.38517	-3.26958	-0.880502
453_12 mnd	3.18544	1.17003	0.578565	-5.5992	0.665165
477_12 mnd	2.81653	1.07478	0.93822	-4.58716	-0.242376
431_12 mnd	2.58995	0.527861	0.688278	-3.49563	-0.310466
471_12 mnd	2.4187	0.497381	0.454256	-3.19412	-0.17622
356_12 mnd	3.05346	0.621959	0.656608	-3.96639	-0.365634
414_12 mnd	2.57379	1.13187	0.242078	-4.01159	0.0638412
412_Baseline	3.26166	0.650576	0.869195	-3.40929	-1.37214
419_12 mnd	2.69214	0.827097	0.567666	-4.0391	-0.0477974
437_12 mnd	2.71194	0.711601	0.382395	-3.50447	-0.301467
435_12 mnd	2.73589	1.22058	0.356995	-4.09184	-0.221626
393_12 mnd	2.60529	0.940269	0.430669	-3.76058	-0.215656
414_Baseline	2.73215	1.05128	0.257134	-3.97488	-0.0656865
485_12 mnd	2.8228	0.571789	0.637241	-3.49224	-0.539595
506_Baseline	2.72188	0.709421	0.377322	-3.42771	-0.380916
509_12 mnd	3.11292	0.327989	0.546097	-3.58815	-0.398849
525_Baseline	3.04706	1.05732	0.696291	-4.57051	-0.230165
461_Baseline	2.58891	0.866562	0.365126	-3.99331	0.172707
433_Baseline	2.8802	0.624089	0.475962	-3.74011	-0.24015
390_Baseline	2.71816	0.728285	0.421542	-3.98686	0.11888
477_Baseline	2.97774	0.573301	0.54328	-3.84697	-0.247352
369_Baseline	2.93992	0.969938	0.775512	-5.1603	0.474928
416_12 mnd	2.86918	0.563669	0.328237	-3.41978	-0.341302
412_12 mnd	2.57683	1.01826	0.420841	-3.93183	-0.0840969
360_Baseline	3.04543	-0.281348	2.15	-3.57667	-1.33741
411_12 mnd	2.64336	0.607813	1.24475	-5.03234	0.536416
440_Baseline	2.62543	1.01542	0.334611	-3.64331	-0.332151
432_Baseline	2.49384	-0.0422868	1.57321	-4.29185	0.267084
441_12 mnd	2.65424	0.524486	0.793989	-3.75641	-0.216298
380_12 mnd	2.63463	1.33617	0.314655	-4.16635	-0.119107
378_Baseline	2.63186	1.30364	0.828584	-4.53538	-0.228701
450_Baseline	2.73126	0.518279	0.562967	-3.17139	-0.641119
369_12 mnd	2.46796	1.05858	0.362961	-4.00471	0.11521
353_12 mnd	2.92917	0.780393	0.700848	-3.81167	-0.598745
353_Baseline	2.72187	0.985109	0.512606	-3.80824	-0.411348
367_12 mnd	2.38539	1.34756	0.662837	-4.37476	-0.0210313
437_Baseline	2.82793	1.23144	0.533106	-4.50859	-0.0838863
411_Baseline	2.60434	0.729613	0.725801	-3.68769	-0.37207
438_Baseline	2.74176	0.888454	0.310267	-4.02204	0.0815649

## Sheet: Analysis_dCp
		miR-423-5p	let-7f	let-7a	miR-151-5p	miR-103	miR-320a	miR-22	miR-221	miR-30a	miR-26a	miR-28-5p	miR-532-3p	miR-766	miR-191	miR-99b	miR-221 to miR-5323-3p
353	12 mnd	2.92917	0.0837402	1.33422	-1.211	0.780393	0.700848	-1.22146	-0.355105	-3.81167	1.97075	-4.47106	-3.90659	-4.15725	-0.598745	-3.33787	3.55148
354	12 mnd	3.02146	-0.11617	0.537265	-0.952888	0.772608	0.544661	0.0854859	-0.731742	-3.23555	1.5837	-5.24247	-3.9086	-4.13282	-1.10319	-3.35543	3.17686
356	12 mnd	3.05346	-0.0302396	0.8129	-0.957572	0.621959	0.656608	-0.249186	-0.406653	-3.96639	1.80887	-4.5403	-6.62529	-3.42226	-0.365634	-4.09762	6.21864
357	12 mnd	2.59988	0.08274	0.751897	-0.681551	0.937532	0.826331	-1.73712	0.518324	-4.44462	2.10069	-4.28101	-3.93562	-2.91812	0.0808807	-3.1905	4.45394
360	12 mnd	3.34586	-1.32828	-0.385712	-2.75197	-0.154764	2.01943	-0.175529	-1.31063	-3.5165	0.407071	-6.2969	-4.55811	-5.11297	-1.69403	-3.99186	3.24747
367	12 mnd	2.38539	0.303508	1.27277	-0.800414	1.34756	0.662837	-0.790671	0.296494	-4.37476	2.46608	-3.94826	-4.26917	-3.93024	-0.0210313	-2.87769	4.56566
369	12 mnd	2.46796	0.473307	1.1884	-0.750822	1.05858	0.362961	-1.39234	0.163335	-4.00471	2.17848	-3.38643	-4.73674	-4.04176	0.11521	-2.81742	4.90008
371	12 mnd	2.54047	0.44977	0.988983	-0.36437	1.30303	0.350262	-0.448107	0.185007	-4.25651	2.6069	-3.49619	-4.73288	-2.95694	0.0627524	-2.82514	4.91788
374	12 mnd	2.52896	-0.290068	0.465786	-0.335919	1.12994	0.795624	-1.01558	0.875122	-4.53264	2.31594	-3.19054	-5.33401	-3.09976	0.0781169	-2.77504	6.20913
375	12 mnd	2.83657	0.148458	0.97197	-1.50897	0.842738	0.43031	0.0444486	-0.206526	-3.703	2.09866	-4.84865	-4.2924	-3.52036	-0.406617	-3.30473	4.08587
376	12 mnd	2.06394	0.627044	1.49068	-0.463852	1.21811	0.0742295	-0.527996	0.236734	-4.10045	2.45936	-3.85928	-4.62935	-2.71889	0.744174	-2.92935	4.86608
377	12 mnd	2.81872	-0.0359746	1.30088	-1.06518	0.822726	0.308872	-0.617207	0.190984	-3.65471	2.14972	-3.70044	-4.11467	-3.22817	-0.295606	-3.91629	4.30566
378	12 mnd	2.57487	0.375079	1.04274	-0.697629	1.0427	0.424176	-0.594578	0.554478	-3.85657	2.36041	-3.96639	-5.9847	-3.3189	-0.185173	-2.6296	6.53918
379	12 mnd	2.78535	0.179411	1.01303	-0.873296	0.962182	0.367318	-0.860533	-0.17391	-3.88506	1.95227	-3.79639	-4.51776	-3.75191	-0.229793	-3.40833	4.34385
380	12 mnd	2.63463	0.616561	1.31489	-0.491751	1.33617	0.314655	-0.805954	0.499069	-4.16635	2.3838	-3.01289	-4.98881	-3.4809	-0.119107	-4.13048	5.48788
384	12 mnd	3.12969	0.237399	0.853129	-0.760149	0.878919	0.373572	-0.719764	-0.102222	-3.81609	1.38384	-4.47425	-4.43756	-3.69474	-0.566092	-4.08324	4.33534
386	12 mnd	2.50061	0.117622	1.03188	-0.651431	1.21325	0.408377	-1.28043	0.250247	-4.38435	2.06224	-4.32372	-4.86111	-3.64075	0.262114	-3.59385	5.11136
388	12 mnd	2.56865	0.927466	1.2773	-0.472178	1.42131	0.182471	-0.357647	0.206406	-4.15748	2.46953	-3.51218	-3.94045	-3.59359	-0.0149513	-3.3567	4.14685
390	12 mnd	3.03613	0.424756	1.18995	-0.539846	1.01945	0.295413	-0.945802	0.444554	-4.43744	2.22416	-4.26283	-4.6953	-3.3692	0.0864515	-3.84579	5.13986
392	12 mnd	2.42677	0.559058	1.14217	-1.00577	0.927428	0.688932	-0.961842	-0.469558	-3.84523	2.01201	-4.18916	-3.9614	-3.02754	-0.197902	-3.65639	3.49184
393	12 mnd	2.60529	0.199162	1.10024	-0.776174	0.940269	0.430669	-1.25878	0.104765	-3.76058	2.15228	-4.17039	-5.34727	-2.87204	-0.215656	-3.34292	5.45204
394	12 mnd	2.91494	0.315819	1.24527	-1.27107	0.309987	0.557197	-1.39589	-0.553587	-3.34781	1.53108	-4.48495	-4.2193	-3.67986	-0.434321	-3.68212	3.66571
395	12 mnd	2.42264	0.310953	0.670113	-0.570339	1.44008	0.45583	-0.132553	0.273017	-4.1742	2.34268	-3.45092	-4.68575	-3.86068	-0.144344	-3.47378	4.95876
396	12 mnd	2.95553	0.114372	1.33687	-1.10776	0.787087	0.539398	-0.851673	-0.707575	-3.60315	1.94434	-4.09724	-4.0097	-4.30701	-0.678868	-3.23426	3.30213
402	12 mnd	2.65831	0.266067	1.36129	-0.632601	0.941713	0.0674063	-1.04244	0.0860467	-4.38907	2.145	-4.59777	-4.78177	-3.50006	0.721639	-2.65292	4.86782
411	12 mnd	2.64336	0.328492	1.38952	-0.22121	0.607813	1.24475	-2.46562	0.316196	-5.03234	1.80109	-3.99194	-3.71714	-2.69481	0.536416	-2.75381	4.03334
412	12 mnd	2.57683	0.0208879	1.24299	-1.27386	1.01826	0.420841	-1.28431	-0.902338	-3.93183	2.03543	-4.78306	-4.34507	-4.43707	-0.0840969	-4.32215	3.44273
413	12 mnd	2.95944	-0.450807	0.836599	-1.06895	0.826481	0.53965	-0.876996	-0.174139	-3.94613	1.39044	-5.18884	-5.68486	-4.75869	-0.37944	-4.58185	5.51072
414	12 mnd	2.57379	-0.164398	1.063	-1.13656	1.13187	0.242078	-1.27606	-0.0244325	-4.01159	2.1473	-4.12307	-5.3446	-3.26941	0.0638412	-4.04375	5.32017
416	12 mnd	2.86918	-0.118888	1.04346	-1.16967	0.563669	0.328237	-1.52669	0.0584589	-3.41978	1.97251	-3.83909	-4.19719	-3.61645	-0.341302	-3.09868	4.25565
417	12 mnd	2.81249	0.109176	1.17686	-0.718871	0.718594	0.323868	-0.760141	-0.000388494	-4.19883	2.09788	-4.78248	-4.77771	-2.78624	0.34388	-3.2057	4.77732
419	12 mnd	2.69214	0.0360214	0.793053	-1.39384	0.827097	0.567666	-1.10374	-0.589922	-4.0391	1.35319	-4.22842	-4.62388	-4.06596	-0.0477974	-3.12635	4.03396
424	12 mnd	3.46014	0.0899188	0.747465	-1.3547	0.810369	0.768433	-0.460126	-0.364486	-4.61969	1.30795	-5.7882	-5.0838		-0.419249	-3.34676	4.71931
429	12 mnd	2.64974	-0.151897	0.884541	-1.70595	0.545384	0.532892	-0.74189	-0.580272	-2.90821	1.30558	-4.75257	-5.08466		-0.819808	-3.74745	4.50439
431	12 mnd	2.58995	-0.235441	1.41748	-0.945675	0.527861	0.688278	-2.2816	-0.596686	-3.49563	2.07675	-3.38005	-4.46057	-3.41196	-0.310466	-3.15381	3.86389
432	12 mnd	2.85645	0.43851	1.3589	-1.23571	0.913167	0.310134	-0.317748	-0.31993	-3.61079	2.03398	-4.0574	-4.22073	-3.5772	-0.468958	-3.48645	3.9008
433	12 mnd	2.70612	0.613674	1.40346	-0.560274	1.32394	0.607219	-0.75864	1.03018	-4.12118	2.51929	-3.77451	-4.0912	-3.01354	-0.516095	-2.65866	5.12138
435	12 mnd	2.73589	0.48743	1.2795	-1.249	1.22058	0.356995	-0.812076	-0.865478	-4.09184	1.8288	-3.84994	-5.07151	-3.59987	-0.221626	-3.58645	4.20604
437	12 mnd	2.71194	0.310431	1.12311	-1.00011	0.711601	0.382395	-1.15324	-0.182235	-3.50447	1.86861	-4.91841	-4.7391	-3.93512	-0.301467	-3.6589	4.55686
438	12 mnd	2.54875	0.382177	0.953746	-0.681454	0.906941	0.361088	-0.878957	0.186695	-3.91996	2.17364	-4.0403	-4.50944	-3.59571	0.10319	-4.19108	4.69613
439	12 mnd	2.96648	0.078035	1.03613	-0.588593	0.79025	0.227551	-1.15985	0.390224	-4.13564	2.13584	-3.62511	-5.51904	-4.17312	0.151358	-3.88095	5.90926
440	12 mnd	2.8511	-0.483544	0.574553	-0.840281	0.605945	0.433478	-0.502191	0.0900159	-3.53267	2.10414	-3.85415	-4.6709	-3.74647	-0.357849	-3.105	4.76092
441	12 mnd	2.65424	-0.146346	1.0494	-1.08918	0.524486	0.793989	-1.8435	-0.0486535	-3.75641	1.89157	-3.70684	-4.27552	-3.40333	-0.216298	-3.39005	4.22687
442	12 mnd	3.23308	-0.291928	0.807072	-1.36939	0.748989	0.543848	-0.973037	-0.222026	-4.12245	1.82968	-5.14639	-3.79462	-3.83446	-0.403462	-3.26261	3.57259
444	12 mnd	2.96785	0.284724	0.576876	-0.497167	0.908797	0.132689	-0.538005	0.296108	-3.71563	2.1117	-4.4031	-4.24222	-3.59215	-0.2937	-4.31521	4.53833
445	12 mnd	3.21597	0.29319	1.57896	-1.28406	0.200403	1.04717	-0.887971	-0.594416	-3.75221	1.85635	-5.61129	-4.37201		-0.711333	-2.6956	3.77759
450	12 mnd	2.87632	0.312768	1.06993	-0.807496	0.711077	0.359237	-1.14293	0.0209002	-3.86544	1.95101	-4.42821	-5.09482	-3.58207	-0.0811951	-3.14535	5.11572
453	12 mnd	3.18544	0.719937	1.57098	-0.528285	1.17003	0.578565	-1.58153	0.585125	-5.5992	2.35996	-3.57857	-5.04729	-2.58382	0.665165	-4.1511	5.63241
455	12 mnd	3.01342	0.810845	0.992753	-0.809509	1.0418	0.26314	-0.939944	0.418871	-4.43914	2.23751	-4.43806	-4.45892	-3.89514	0.120772	-2.68859	4.87779
461	12 mnd	2.80617	-0.189608	0.784076	-1.12163	0.648575	0.695645	-0.450357	-0.29379	-3.96017	1.47351	-4.26355	-5.28419	-4.06605	-0.190219	-3.27577	4.9904
462	12 mnd	2.66062	0.267578	0.747751	-1.07547	0.894232	0.815193	-0.150253	-0.378427	-3.82057	1.79562	-4.07417	-4.43664	-4.34876	-0.549468	-4.44629	4.05821
463	12 mnd	3.04546	0.0546777	1.03619	-0.886196	1.09427	0.486302	-0.281303	-0.283768	-3.87433	2.26866	-4.40951	-3.66199	-4.17132	-0.751703	-2.91735	3.37822
466	12 mnd	2.56514	0.328749	0.948457	-1.38871	0.990996	0.21761	-1.12762	-0.222532	-3.42567	1.72897	-4.55277	-4.75828	-4.37267	-0.348081	-4.05845	4.53575
468	12 mnd	3.16541	-0.345178	1.09175	-1.63295	0.599501	0.38517	-0.753482	-1.09814	-3.26958	1.30434	-5.5455	-5.17722	-4.65479	-0.880502	-3.68368	4.07909
471	12 mnd	2.4187	-0.447787	1.09339	-1.03715	0.497381	0.454256	-1.1486	-0.337568	-3.19412	1.87145	-4.4453	-4.1402	-4.10528	-0.17622	-3.25229	3.80263
472	12 mnd	2.84988	0.589088	1.26197	-0.956809	0.896254	0.473956	-0.53646	0.137619	-4.15574	2.32526	-3.93269	-4.76862	-3.49515	-0.0643502	-3.18332	4.90623
473	12 mnd	2.84028	0.115634	1.23395	-1.14325	0.569983	0.315148	-0.824493	-0.50757	-3.07851	1.83405	-4.21356	-4.8307	-4.74874	-0.646898	-3.42221	4.32313
477	12 mnd	2.81653	0.144061	0.935348	-1.02956	1.07478	0.93822	-1.19961	-0.779265	-4.58716	1.77896	-4.90099	-3.93893	-4.01052	-0.242376	-4.32395	3.15967
478	12 mnd	3.2992	0.249857	0.940865	-1.12137	0.342984	0.686688	-1.554	-0.191043	-3.886	1.49888	-5.17871	-4.46472	-3.99243	-0.442879	-3.7461	4.27368
479	12 mnd	3.39432	-0.373405	0.823122	-1.95431	0.196863	0.28393	-0.630663	-0.637481	-3.24886	1.52584	-4.34739	-5.025		-0.626258	-4.39657	4.38752
480	12 mnd	3.02203	-0.403082	0.741196	-1.11742	0.35324	0.622741	-0.646916	-0.123771	-3.793	1.52207	-5.29358	-4.86492	-3.5146	-0.205012	-3.59047	4.74115
485	12 mnd	2.8228	0.0497452	0.940771	-1.07565	0.571789	0.637241	-0.947305	-0.524727	-3.49224	1.73634	-4.35173	-4.61479		-0.539595	-3.48826	4.09006
487	12 mnd	2.50633	0.11225	0.580284	-1.042	0.982465	0.275109	-0.581595	0.611244	-3.7458	2.22514	-3.52149	-4.76957	-3.33534	-0.0180993	-3.3105	5.38082
501	12 mnd	2.95197	0.367619	1.26243	-0.793046	0.580083	0.565719	-1.05365	-0.109488	-3.91304	1.87513	-4.35243	-4.88547		-0.184733	-2.91741	4.77598
504	12 mnd	3.1272	-0.183133	0.965641	-1.4916	0.182726	0.966867	-1.18363	-0.0507012	-3.76598	1.37896	-4.14812	-4.72941		-0.510814	-3.71234	4.67871
506	12 mnd	2.49119	0.337728	0.909887	-0.764017	1.13976	0.552891	-0.731745	0.263879	-3.91412	2.24997	-3.82283	-4.59784	-3.69671	-0.26972	-3.27939	4.86172
507	12 mnd	2.36911	0.327256	1.01665	-0.737558	1.08609	0.157487	-0.482936	0.402929	-3.81729	2.30387	-3.77094	-4.88819	-3.44158	0.204601	-3.61444	5.29111
508	12 mnd	3.33323	-1.46288	-0.749452	-1.25414	0.252192	0.408698	-0.339544	-0.0575502	-3.62554	1.53013	-3.84741	-4.93292		-0.368579	-4.47688	4.87537
509	12 mnd	3.11292	-0.334469	0.874715	-1.42329	0.327989	0.546097	-0.799757	-0.555	-3.58815	1.45621	-4.81228	-4.79866		-0.398849	-3.9066	4.24366
514	12 mnd	2.81448	-0.0280828	1.06714	-1.209	0.763969	0.523427	-0.14931	-0.769985	-3.36505	1.75975	-4.22113	-4.68103	-4.14325	-0.736827	-3.42233	3.91104
516	12 mnd	3.70177	0.116975	1.15374	-1.27584	0.315274	0.616603	-0.972705	-0.499476	-3.81566	1.49944	-4.30364	-3.78816	-4.0439	-0.81798	-2.54199	3.28868
518	12 mnd	2.71992	0.519277	1.29386	-1.20346	0.794132	0.663362	-0.937877	0.269095	-3.63391	1.8088	-4.34103	-4.05583	-4.12171	-0.543503	-4.38133	4.32492
521	12 mnd	2.8094	-0.709484	0.502115	-1.30793	0.456144	0.400934	-0.266876	-0.234072	-3.37577	1.51211	-4.48226	-4.91654	-4.70568	-0.290714	-3.70096	4.68247
522	12 mnd	2.7791	-0.799144	0.490678	-1.01158	0.942512	0.717285	-0.498701	-0.252788	-3.82169	1.72808	-4.56382	-4.49506	-4.37889	-0.617208	-3.28262	4.24227
524	12 mnd	2.55148	0.510428	1.39448	-0.589544	1.00183	0.136377	-0.507209	0.146245	-4.19433	2.26332	-3.85657	-4.81755	-2.76856	0.50464	-2.97105	4.9638
525	12 mnd	2.84359	0.816772	1.50349	-0.510851	1.60575	0.32147	-0.731659	0.293672	-4.9221	2.65859	-4.17373	-6.01138	-3.23606	0.151295	-2.92981	6.30505
527	12 mnd	2.8834	0.374437	0.806279	-0.542757	1.57126	0.879891	-0.625113	0.33513	-5.06039	2.36187	-3.67614	-4.59978	-3.57618	-0.274156	-2.89658	4.93491
353	Baseline	2.72187	0.204292	1.16284	-1.15816	0.985109	0.512606	-1.36887	-0.286906	-3.80824	1.77941	-4.44696	-4.99726	-4.38603	-0.411348	-3.27874	4.71035
354	Baseline	3.00783	-0.667692	0.447487	-1.60646	0.126525	1.16968	-0.524412	-0.214395	-3.35528	0.888492	-5.39148	-3.83705		-0.948759	-4.05962	3.62266
356	Baseline	2.11704	0.0772993	0.863562	-0.489231	1.06825	0.881652	-1.55706	0.40583	-4.20147	2.19382	-3.65172	-3.99335	-3.16698	0.13453	-3.91342	4.39918
357	Baseline	1.84656	-0.120607	1.13052	-0.622455	0.926452	0.136049	-1.32853	0.226909	-3.3789	2.24493	-3.54868	-4.4443	-3.04871	0.469837	-3.12392	4.67121
360	Baseline	3.04543	-0.880786	0.177516	-2.29611	-0.281348	2.15	-0.40372	-1.70851	-3.57667	0.879936	-4.95768	-4.41521	-5.34413	-1.33741	-4.08935	2.70671
367	Baseline	2.89688	0.522271	0.907333	-0.541989	1.50191	0.343053	-0.127508	0.576807	-4.37295	2.52141	-4.27282	-4.69258	-3.40745	-0.368895	-2.54875	5.26938
369	Baseline	2.93992	0.0921874	0.625402	-0.833786	0.969938	0.775512	-0.331436	0.316306	-5.1603	2.12701	-4.5728	-4.29875	-3.18021	0.474928	-3.17769	4.61505
371	Baseline	2.86425	-0.0443083	0.811824	-0.955706	0.787313	0.628799	-0.780926	0.0281364	-4.14674	1.99108	-4.07533	-5.15977	-4.46431	-0.133615	-3.10803	5.1879
374	Baseline	3.00601	-1.05566	0.0119534	-0.769561	0.912106	0.666289	-0.606779	0.696068	-4.48272	2.24504	-5.1426	-4.77154	-4.15663	-0.101683	-2.81829	5.46761
375	Baseline	2.73689	-0.0242923	0.267342	-1.31771	0.555046	0.853817	0.38927	-0.271441	-3.21743	1.16243	-4.1401	-4.49361	-4.12016	-0.928329	-3.62152	4.22217
376	Baseline	2.75525	0.384586	1.2614	-0.631746	1.21376	0.246363	-0.366161	0.366612	-4.51262	2.43613	-3.98188	-5.66215	-3.67682	0.297234	-3.4576	6.02876
377	Baseline	3.36257	0.521523	1.1041	-1.39728	0.763369	0.82525	-0.351913	0.278192	-4.17726	1.91085	-4.01669	-4.14808		-0.773934	-3.45176	4.42627
378	Baseline	2.63186	-0.173305	0.856557	-1.08363	1.30364	0.828584	-1.02478	-0.445114	-4.53538	1.83088	-5.19167	-4.71858	-4.32693	-0.228701	-3.57147	4.27347
379	Baseline	3.02274	0.0457504	0.939588	-0.855352	1.04703	0.947396	-1.33563	-0.487134	-5.00431	1.5961	-5.07072	-5.22739	-3.88333	-0.012848	-4.03161	4.74026
380	Baseline	2.78478	0.643797	1.25445	-0.471786	1.4512	0.239414	-1.12625	0.419056	-4.57243	2.2302	-3.21629	-4.86142	-3.28881	0.0970404	-3.55973	5.28047
384	Baseline	2.82757	0.478403	1.30486	-0.75805	1.11364	0.342462	-0.434634	0.21814	-4.32514	2.32193	-3.70745	-4.71195	-3.53924	0.041465	-3.58681	4.93009
386	Baseline	2.88669	0.390623	1.4649	-0.852946	0.874492	0.631232	-1.11475	-0.512445	-4.17101	1.70235	-5.02458	-4.20504	-3.34656	-0.221401	-3.20493	3.69259
388	Baseline	2.87016	0.836004	1.04244	-0.554562	1.36161	0.139272	-0.296487	0.28257	-4.06153	2.32085	-4.12544	-4.82716	-3.51616	-0.309503	-3.56187	5.10973
390	Baseline	2.71816	-0.323239	0.521078	-0.931644	0.728285	0.421542	-0.902049	0.153933	-3.98686	2.0307	-5.04735	-4.6561	-3.37557	0.11888	-3.76833	4.81003
392	Baseline	2.29144	0.599831	1.34774	-0.440593	1.34233	0.460195	-0.686433	0.398575	-3.92243	2.41315	-3.72626	-4.8194	-3.42944	-0.171536	-3.68787	5.21798
393	Baseline	3.11451	0.813082	1.44956	-0.465097	1.25368	0.54803	-0.742011	0.418075	-4.47996	2.09659	-4.34663	-4.76473	-2.80603	-0.436258	-3.33989	5.1828
394	Baseline	2.96473	0.160895	1.13608	-0.799019	1.02553	0.346422	-1.11348	0.189404	-4.15049	1.84479	-3.97579	-5.65059	-4.38442	-0.186184	-3.76208	5.83999
395	Baseline	2.79424	0.544892	0.98873	-0.713145	1.08159	0.205239	-0.333709	-0.152487	-3.80708	2.18481	-3.95543	-4.43317	-3.47624	-0.273983	-3.12415	4.28069
396	Baseline	2.90563	0.472212	0.904823	-0.699708	1.21506	0.568803	-0.120364	-0.251	-4.14527	1.95933	-4.01848	-4.07542	-3.69998	-0.544223	-3.09731	3.82442
402	Baseline	2.52533	-0.174488	0.860844	-0.357888	0.831325	0.524412	-1.53249	0.295737	-4.10337	2.37117	-3.43012	-4.85157	-3.4798	0.222306	-2.71477	5.1473
411	Baseline	2.60434	0.226273	1.33532	-0.861078	0.729613	0.725801	-0.897601	-0.0859482	-3.68769	2.06784	-4.27045	-4.38948	-3.42941	-0.37207	-3.07826	4.30353
412	Baseline	3.26166	-0.0589882	1.35739	-1.30857	0.650576	0.869195	-1.15882	-0.590893	-3.40929	1.64038	-4.16423	-4.56297	-4.05781	-1.37214	-3.16696	3.97208
413	Baseline	2.69541	0.085959	0.558824	-0.463858	1.10887	0.165636	-0.505042	0.698072	-3.8486	2.27728	-3.43138	-4.93653	-3.07509	-0.121318	-3.42666	5.6346
414	Baseline	2.73215	0.208705	1.36512	-1.02372	1.05128	0.257134	-1.09141	-0.0757259	-3.97488	2.25043	-3.93322	-5.24095	-3.03389	-0.0656865	-3.74605	5.16522
416	Baseline	2.79881	-0.0482806	0.896893	-0.875921	0.697643	0.226504	-0.808779	0.433785	-3.64889	2.11361	-4.06733	-4.48186	-3.59417	-0.0740709	-3.13938	4.91564
417	Baseline	2.78582	0.452843	0.847485	-0.708782	1.03553	0.45224	-1.43704	0.199627	-4.64422	2.13813	-3.36966	-4.55104	-3.76613	0.370625	-3.38349	4.75067
419	Baseline	2.51925	0.23259	1.10875	-0.591142	0.862385	0.496759	-1.00487	0.20082	-3.77665	2.22738	-4.03187	-4.81108	-3.81745	-0.101744	-2.868	5.0119
424	Baseline	3.10016	-0.264283	0.959384	-0.868812	0.425252	0.734409	-0.32106	0.229918	-4.02773	1.91928	-4.20866	-5.62693	-3.3802	-0.232086	-3.2856	5.85684
429	Baseline	2.96343	0.0961495	1.03173	-1.19162	0.720712	0.678437	-1.11878	-0.143365	-3.793	1.84587	-3.90633	-4.62995	-3.54369	-0.569578	-2.84469	4.48658
431	Baseline	2.9116	0.272534	1.32326	-0.630043	1.0158	0.607633	-1.05749	0.23822	-4.54709	2.08172	-4.42255	-5.26321	-3.64035	0.0120512	-3.15101	5.50143
432	Baseline	2.49384	-1.79023	0.732153	-0.926325	-0.0422868	1.57321	-1.7592	-0.544891	-4.29185	0.611452	-4.52665	-2.88217		0.267084	-2.48226	2.33728
433	Baseline	2.8802	0.0378403	1.11551	-1.39829	0.624089	0.475962	-1.20676	0.157746	-3.74011	1.18197	-3.54762	-4.61773		-0.24015	-4.49312	4.77547
435	Baseline	2.95382	-0.0514948	1.10903	-1.39317	1.19509	0.606856	-0.69851	-1.0854	-4.13461	1.58127	-5.00273	-5.37028	-3.89395	-0.621145	-4.45584	4.28488
437	Baseline	2.82793	0.229677	1.18046	-0.942094	1.23144	0.533106	-1.38076	-0.525044	-4.50859	2.26756	-4.01938	-4.50099	-3.53783	-0.0838863	-3.48828	3.97594
438	Baseline	2.74176	0.0957738	0.891821	-0.826987	0.888454	0.310267	-0.733172	-0.0156503	-4.02204	2.21016	-3.57776	-4.73872	-3.45899	0.0815649	-4.16105	4.72307
439	Baseline	2.95385	-0.465477	0.998978	-0.885415	0.599448	0.722593	-1.43958	0.181182	-4.08412	1.56892	-4.66799	-4.05678	-3.20841	-0.191768	-3.23751	4.23796
440	Baseline	2.62543	0.310809	1.17568	-0.712123	1.01542	0.334611	-1.08096	0.295675	-3.64331	2.36894	-4.39678	-5.26511	-3.40135	-0.332151	-3.37451	5.56079
441	Baseline	2.66726	-0.34136	0.563825	-1.18132	0.842552	0.509941	-0.647728	-0.187401	-3.71348	1.86779	-3.83366	-4.92861	-3.76715	-0.306273	-4.12935	4.74121
442	Baseline	2.96906	0.051428	0.819746	-0.878157	0.777391	0.468097	-1.22404	0.164483	-4.16478	1.98847	-4.04779	-6.21443	-3.4734	-0.0497723	-3.30214	6.37891
444	Baseline	2.73891	1.30112	1.25842	-0.271045	1.46292	0.37129	-0.50247	0.684769	-3.94413	2.30242	-3.80813	-4.67465	-3.15782	-0.628987	-2.82035	5.35942
445	Baseline	2.98936	0.616871	0.900152	-0.814685	0.771271	0.483932	-1.63651	-0.00574607	-3.97317	1.70833	-3.95278	28.408	-3.99577	-0.271386	-3.32759	-28.4138
450	Baseline	2.73126	0.149002	0.780129	-1.25724	0.518279	0.562967	-0.743931	-0.433592	-3.17139	1.66121	-4.48803	-4.96083	-3.5134	-0.641119	-3.39635	4.52724
453	Baseline	3.38979	-0.444201	0.717757	-1.23591	1.08132	1.22897	-0.623502	-0.762881	-5.1615	1.15493	-5.26676	-5.29925	-4.53848	-0.538582	-4.62777	4.53637
455	Baseline	2.65028	-0.0542481	1.08089	-0.917825	0.930629	0.312621	-0.689012	0.259801	-4.14289	1.95986	-3.79684	-5.02951	-2.79705	0.249359	-3.09068	5.28931
461	Baseline	2.58891	0.204525	0.764484	-1.0596	0.866562	0.365126	-0.7203	0.320319	-3.99331	1.95215	-3.76786	-5.25492	-3.58723	0.172707	-3.42647	5.57524
462	Baseline	2.50875	0.124626	0.8437	-1.07615	0.84703	0.428303	-0.617905	0.0776877	-3.5003	1.91051	-4.52786	-5.01592	-3.97111	-0.283786	-4.04738	5.09361
463	Baseline	2.96571	-0.166137	0.977744	-1.15066	0.546218	0.577975	-0.504419	-0.259359	-3.93453	1.84338	-4.09657	-4.10897	-3.91797	-0.155377	-2.96095	3.84961
466	Baseline	2.97566	-0.263449	1.18203	-1.86251	0.78654	0.317103	-1.16129	-0.940277	-3.47551	1.56805	-4.63123	-3.90244	-3.91358	-0.603792	-3.52575	2.96216
468	Baseline	3.11367	0.0755823	0.929299	-1.15685	0.850257	0.232588	-0.626357	-0.0150966	-3.79278	2.05354	-4.14301	-5.42223	-3.64812	-0.403729	-3.87917	5.40713
471	Baseline	2.70468	0.325629	1.1357	-0.696567	1.06708	0.440225	-1.22777	0.337306	-4.32161	2.10404	-4.39621	-4.19436	-3.76253	0.109619	-3.53626	4.53167
472	Baseline	2.95832	0.122943	1.01292	-1.13409	0.890849	0.404225	-1.12021	-0.331657	-3.94748	1.75243	-3.24736	-5.08579	-3.53365	-0.305909	-2.74244	4.75414
473	Baseline	2.77801	0.279043	1.16694	-1.35179	0.57281	0.379751	-0.967174	0.0181945	-3.56506	1.93732	-4.25084	-4.79038	-3.90091	-0.165506	-2.76957	4.80857
477	Baseline	2.97774	-0.223079	1.45797	-1.07027	0.573301	0.54328	-1.34762	-0.668774	-3.84697	1.97258	-4.33329	-5.97264	-3.66654	-0.247352	-3.63226	5.30387
478	Baseline	2.67628	0.130563	1.08702	-1.14706	0.568862	0.487785	-0.856273	-0.304955	-3.78306	2.02871	-5.30441	-5.08065	-3.3004	0.0501335	-3.04504	4.7757
479	Baseline	2.83593	-0.613122	0.697506	-0.924366	0.37992	0.319946	-0.289002	-0.0580564	-3.15172	1.84415	-3.67357	-4.30699	-4.61406	-0.384073	-2.97211	4.24893
480	Baseline	3.23607	0.808074	1.15249	-0.885039	1.01747	0.591085	-0.780607	0.026638	-4.57543	2.05984	-3.41576	-4.23159	-4.0656	-0.269197	-3.37245	4.25823
485	Baseline	2.81463	0.156491	0.93767	-0.502244	1.27033	0.363519	-0.785976	0.519955	-4.72469	2.57907	-3.53336	-3.85319	-3.04695	0.2762	-3.62412	4.37314
487	Baseline	2.7742	0.917813	1.39571	-0.199062	1.72947	0.432084	-0.415986	0.910211	-5.45277	2.77052	-3.28523	-4.62298	-2.72318	0.517012	-3.49486	5.53319
501	Baseline	3.00258	0.172362	1.40151	-1.40578	0.530753	0.766901	-0.762821	-0.846175	-3.66091	1.68311	-4.41668	-6.90679	-4.00436	-0.639321	-3.25766	6.06061
504	Baseline	2.79649	0.234936	0.891183	-1.25248	1.01122	0.479487	-0.455276	-0.232484	-3.99134	2.0354	-3.84314	-3.91568	-3.13021	-0.295855	-3.71827	3.68319
506	Baseline	2.72188	0.0590376	0.793953	-1.13845	0.709421	0.377322	-0.972388	-0.164821	-3.42771	1.8947	-4.93775	-5.52026	-3.9705	-0.380916	-3.45737	5.35544
507	Baseline	2.59933	0.147468	0.632076	-0.898969	1.16417	0.349932	-0.44323	0.482065	-3.813	2.3211	-3.6257	-5.20898	-4.29438	-0.300428	-3.66234	5.69104
508	Baseline	3.21294	-0.01104	1.11236	-1.09304	0.708434	0.647609	-0.564538	0.125207	-4.22661	1.92055	-4.39857	-4.45971		-0.34238	-3.22554	4.58492
509	Baseline	3.28956	0.299559	1.20977	-0.865238	1.13223	0.479332	-0.549936	0.257612	-4.6617	2.01797	-4.02964	-4.30967	-3.5177	-0.239424	-3.1413	4.56728
514	Baseline	2.92936	-0.197772	0.742245	-1.49941	0.487017	0.56251	-0.488921	-0.318883	-3.22374	1.2866	-5.13616	-4.23732	-4.24798	-0.755156	-3.62153	3.91843
516	Baseline	2.91361	0.121404	1.242	-1.29539	0.666548	0.374612	-1.15376	-0.604938	-3.5667	1.85857	-4.68403	-4.23426	-4.17481	-0.388076	-3.50995	3.62932
518	Baseline	2.6907	0.61039	1.11125	-0.470657	1.31221	0.149263	-0.827586	1.02679	-4.31074	2.31856	-3.55892	-4.97694	-3.72282	0.158566	-3.58225	6.00374
521	Baseline	2.90736	0.285057	1.14347	-0.793664	1.05226	0.409747	-0.360625	-0.0265781	-4.09164	2.10236	-4.11679	-4.33605	-3.48189	-0.277731	-3.7839	4.30947
522	Baseline	2.80304	-0.0251055	0.93508	-1.10586	0.961724	0.61839	-0.0547925	-0.533918	-3.81233	1.9283	-4.66942	-4.30262	-4.05834	-0.570824	-3.85506	3.7687
524	Baseline	2.98491	0.855298	1.13063	-0.648799	1.59326	0.582805	-0.535908	-0.106876	-5.21799	2.10145	-3.98046	-4.35094	-3.01477	0.0570072	-3.77649	4.24407
525	Baseline	3.04706	-0.172023	1.19765	-1.52558	1.05732	0.696291	-1.03488	-0.650107	-4.57051	1.93962	-5.97023	-5.06669	-3.73686	-0.230165	-2.94459	4.41658
527	Baseline	2.70439	0.567626	0.850654	-0.643368	1.35654	0.642541	-1.28074	0.170563	-4.79686	2.0709	-4.40225	-4.84386	-3.67047	0.0933881	-3.10142	5.01442
		miR-423-5p	let-7f	let-7a	miR-151-5p	miR-103	miR-320a	miR-22	miR-221	miR-30a	miR-26a	miR-28-5p	miR-532-3p	miR-766	miR-191	miR-99b	miR-221 to miR-532-3p
Average baseline		2.83293	0.11687	0.988139	-0.943126	0.909888	0.547013	-0.815512	-0.0202846	-4.06684	1.94979	-4.20974	-4.30979	-3.67031	-0.222987	-3.42601	4.28951
Average 12 MD		2.81632	0.107668	0.999091	-0.985992	0.831031	0.514765	-0.852381	-0.0993881	-3.9161	1.93215	-4.27654	-4.6472	-3.70349	-0.246019	-3.47058	4.54782
Change		-0.0166045	-0.00920227	0.0109524	-0.0428659	-0.0788568	-0.0322478	-0.0368686	-0.0791034	0.150741	-0.0176451	-0.0668058	-0.337412	-0.0331782	-0.0230319	-0.0445678	0.258309
P-value		0.656262	0.887023	0.815167	0.362438	0.0777533	0.385517	0.535247	0.176015	0.0222887	0.754257	0.488222	0.441556	0.582071	0.625752	0.504267	0.553332

## Sheet: Data_1397
design_target_name	Average Baseline	Average 12 months	T-test	Expression Fold change	count
hsa-miR-221	1.10247	1.80879	4.36828e-05	1.63164	10
hsa-miR-99b	-2.22124	-1.35418	0.00173557	1.82395	10
hsa-let-7a	-3.24742	-2.72933	0.00244974	1.43206	8
hsa-miR-532-3p	-2.55202	-3.62643	0.00958457	0.474864	10
hsa-miR-766	-2.60401	-1.54483	0.00974893	2.08374	9
hsa-miR-151-5p	0.558216	1.03841	0.00984051	1.39493	10
hsa-let-7d	-2.8558	-2.20243	0.0113733	1.57284	10
hsa-miR-331-3p	-1.91648	-1.38107	0.0171862	1.44936	10
hsa-miR-151-3p	-0.451331	-0.095812	0.0179568	1.27945	10
hsa-let-7f	-0.0503427	0.621791	0.0198517	1.59343	10
hsa-miR-191	-0.445626	0.221621	0.0222454	1.58804	10
hsa-miR-26a	1.00345	1.97533	0.0226838	1.9614	10
hsa-miR-339-5p	-3.58439	-2.90974	0.0269614	1.5962	10
hsa-miR-324-5p	-1.77227	-2.52371	0.0271805	0.594012	10
hsa-miR-543	-3.3682	-2.52422	0.0303874	1.795	9
hsa-miR-374b	-2.53449	-2.014	0.0306406	1.43445	10
hsa-miR-15b	1.48538	1.93929	0.0430263	1.36974	10
hsa-miR-146a	-1.87635	-1.33365	0.0457588	1.4567	10
hsa-miR-191	-0.173988	0.365541	0.0486611	1.4535	10
